# Supplementary material for: Forward Genetics-Based Approaches to Understanding the Systems Biology and Molecular Mechanisms of Epilepsy
Source: Int J Mol Sci. 2023 Mar 9;24(6):5280. doi: 10.3390/ijms24065280 (PMC10049737; doi:10.3390/ijms24065280)
Supplement: Supplementary file 1 [file ijms-24-05280-s001.zip]

Archive with 1 entries (1 files):
- ijms-2167964-supplementary.pdf
